# Supplementary material for: The Impact of AI Scribes on Streamlining Clinical Documentation: A Systematic Review
Source: Healthcare (Basel). 2025 Jun 16;13(12):1447. doi: 10.3390/healthcare13121447 (PMC12193156; doi:10.3390/healthcare13121447)
Supplement: Supplementary file 1 [file healthcare-13-01447-s001.zip]

Archive with 1 entries (1 files):
- healthcare-3624891-supplementary.pdf
